# Supplementary material for: A New Genus and Species of Cochliopidae Tryon, 1866 (Truncatelloidea) from the Dominican Republic
Source: Animals (Basel). 2026 Jun 11;16(12):1810. doi: 10.3390/ani16121810 (PMC13295324; doi:10.3390/ani16121810)
Supplement: Supplementary file 1 [file animals-16-01810-s001.zip]

Archive with 1 entries (1 files):
- animals-4315207-supplementary.pdf
